# Supplementary material for: Expression Patterns of Sugar Transporter Genes in the Allocation of Assimilates and Abiotic Stress in Lily
Source: Int J Mol Sci. 2022 Apr 13;23(8):4319. doi: 10.3390/ijms23084319 (PMC9029133; doi:10.3390/ijms23084319)
Supplement: Supplementary file 1 [file ijms-23-04319-s001.zip]

Archive with 1 entries (1 files):
- ijms-1588796-supplementary.pdf
